# Supplementary material for: Egyptian adaptation and validation of the Edinburgh Cognitive and Behavioral Amyotrophic Lateral Sclerosis Screen (ECAS-EG)
Source: Neurol Sci. 2023 Feb 8;44(6):1871–80. doi: 10.1007/s10072-023-06639-6 (PMC10175416; doi:10.1007/s10072-023-06639-6)
Supplement: Supplementary file 1 — Supplementary file1 (XLSX 12 KB) [file 10072_2023_6639_MOESM1_ESM.xlsx]

## Sheet: Sheet1
controls	numbre spoken S words	time /seconds	VFI (سين)	X	SD		Brackets (س)						Converted Score (س)		numbre spokenك words	time /seconds	VFI (ك)	X	SD		Brackets (ك)						Converted Score (ك)
c1	20	58	0.1	0.456705	0.342401		greater than		2.76791		0		12		12	50	0.833333	0.662698	0.533338		greater than		4.26273		0		10
c2	13	59	0.0769231				from	2.25431	to	2.76449	2		12		10	56	0.4				from	3.46272	to	4.2574	2		10
c3	15	54	0.4				from	1.74071	to	2.25089	4		10		6	58	0.333333				from	2.66272	to	3.45739	4		10
c4	15	55	0.333333				from	1.22711	to	1.73728	6		10		9	59	0.111111				from	1.86271	to	2.65738	6		12
c5	18	58	0.111111				from	0.713506	to	1.22368	8		12		4	55	1.25				from	1.0627	to	1.85738	8		8
c6	10	50	1				from	0.199904	to	0.710082	10		8		8	58	0.25				from	0.262694	to	1.05737	10		12
c7	11	52	0.727273				less than		0.19648		12		8		16	59	0.0625				less than		0.25736		12		12
c8	14	57	0.214286										10		8	55	0.625										10
c9	17	50	0.588235										10		3	56	1.33333										8
c10	14	57	0.214286										10		14	58	0.142857										12
c11	9	48	1.33333										6		9	54	0.666667										10
c12	12	53	0.583333										10		4	55	1.25										8
c13	16	59	0.0625										12		8	58	0.25										12
c14	11	58	0.181818										12		11	55	0.454545										10
c15	11	52	0.727273										8		5	50	2										6
c16	14	57	0.214286										10		9	56	0.444444										10
c17	17	49	0.647059										10		10	58	0.2										12
c18	14	56	0.285714										10		9	50	1.11111										8
c19	12	51	0.75										8		4	55	1.25										8
c20	12	53	0.583333										10		7	58	0.285714										10
	13.75														8.3
