# Supplementary material for: Egyptian adaptation and validation of the Edinburgh Cognitive and Behavioral Amyotrophic Lateral Sclerosis Screen (ECAS-EG)
Source: Neurol Sci. 2023 Feb 8;44(6):1871–80. doi: 10.1007/s10072-023-06639-6 (PMC10175416; doi:10.1007/s10072-023-06639-6)
Supplement: Supplementary file 2 — Supplementary file2 (XLSX 13 KB) [file 10072_2023_6639_MOESM2_ESM.xlsx]

## Sheet: Sheet1
controls	numbre written S words	time /seconds	VFI (S)	X	SD		Brackets				Converted Score (S)		numbre written k words	time /seconds	VFI (K)	X	SD		Brackets				Converted Score (K)
c1	20	100	1	1.0617	0.825289		greater than		6.6324		10		2	100	10	3.07357	2.80837		greater than		22.0301		6
c2	13	112	0.615385				from	5.39447	to	6.62415	10		6	112	1.33333				from	17.8175	to	22.002	10
c3	15	119	0.0666667				from	4.15653	to	5.38622	12		14	110	0.714286				from	13.605	to	17.7894	12
c4	15	115	0.333333				from	2.9186	to	4.14828	12		9	115	0.555556				from	9.39241	to	13.5769	12
c5	18	110	0.555556				from	1.68067	to	2.91035	10		4	87	8.25				from	5.17985	to	9.36432	8
c6	10	109	1.1				from	0.442733	to	1.67241	10		8	116	0.5				from	0.967292	to	5.15177	12
c7	11	117	0.272727				less than		0.43448		12		6	118	0.333333				less than		0.939208		12
c8	14	90	2.14286								8		8	88	4								10
c9	17	118	0.117647								12		3	118	0.666667								12
c10	14	98	1.57143								10		4	98	5.5								8
c11	9	90	3.33333								6		9	90	3.33333								10
c12	12	95	2.08333								8		4	95	6.25								8
c13	16	110	0.625								10		8	110	1.25								10
c14	11	105	1.36364								10		11	115	0.454545								12
c15	11	108	1.09091								10		3	108	4								10
c16	14	105	1.07143								10		9	102	2								10
c17	17	100	1.17647								10		8	90	3.75								10
c18	14	110	0.714286								10		16	113	0.4375								12
c19	12	118	0.166667								12		4	100	5								10
c20	12	98	1.83333								8		7	98	3.14286								10
